# Supplementary material for: Biogenic Silver Nanoparticles/Mg-Al Layered Double Hydroxides with Peroxidase-like Activity for Mercury Detection and Antibacterial Activity
Source: Molecules. 2023 Jul 30;28(15):5754. doi: 10.3390/molecules28155754 (PMC10421139; doi:10.3390/molecules28155754)
Supplement: Supplementary file 1 [file molecules-28-05754-s001.zip]

Archive with 1 entries (1 files):
- molecules-2509044-supplementary.pdf
